# Supplementary material for: Analysis of Spatiotemporal Urine Protein Dynamics to Identify New Biomarkers for Sepsis-Induced Acute Kidney Injury
Source: Front Physiol. 2020 Mar 3;11:139. doi: 10.3389/fphys.2020.00139 (PMC7063463; doi:10.3389/fphys.2020.00139)
Supplement: TABLE S1 — Concentration of serum creatinine in CLP-induced AKI (μmol/l). [file Table_1.XLSX]

## Sheet: Sheet1
	Concentration of serum creatinine in the CLP induced AKI(µmol/l)
	NO.	0h	3h	6h	12h	24h	48h
Sample 1	1	22.2	18.5	30.4	47.3	59.2	86.4
	2	25.1	29.2	31.7	57.5	83.6	92.1
	3	25	23.8	32.9	15.3	124.4	100.2
	4	19.4	28.7	34.2	34.7	84.7	61.3
	5	24.1	33.1	35.4	50.3	75.1	117.5
	6	28.1	29.2	34.6	50.2	82.5	84.3
	7	20.1	31.8	39.1	42.5	125.9	117
	8	21	20.9	34.5	27.6	51.6	42.1
Sample 2	9	18.2	17.4	30.4	33.7	45.5	130.9
	10	19.2	20.8	50.2	69.6	80.5	87.4
	11	28.3	20.6	37	38.2	64.5	116.6
	12	28.4	19.6	56.8	65.3	90.3	82.8
	13	23.7	28.4	51.9	86.8	94.9	112.1
	14	22.4	33.7	44.4	51.9	45.9	134.9
	15	20.7	23	35.4	125	107.5	112.1
	16	18.4	31.4	38.5	58.5	60.2	115
Sample 3	17	29.6	29.6	40.6	40.6	53.8	89.3
	18	29.7	29.7	37.4	77.9	93.2	63.1
	19	26.5	36.5	44.6	44.6	63.1	95.3
	20	19.6	22.4	36.4	44.4	75.8	82
	21	17.4	28.1	35.2	34.6	72.6	67.4
	22	20.9	27.2	34.1	83.3	53.9	78.5
	23	18.9	22.3	34.7	40.2	61.3	93.2
	24	18.6	18.9	29.3	20.4	80.3	123.1
