# Supplementary material for: Analysis of Spatiotemporal Urine Protein Dynamics to Identify New Biomarkers for Sepsis-Induced Acute Kidney Injury
Source: Front Physiol. 2020 Mar 3;11:139. doi: 10.3389/fphys.2020.00139 (PMC7063463; doi:10.3389/fphys.2020.00139)
Supplement: TABLE S2 — One-way ANOVA was performed to analyze the differential expression protein in the urine after sepsis-induced AKI. P < 0.05. [file Table_2.XLSX]

## Sheet: One way ANOVA analysis
protein ID	Protein names	Gene names	3h vs 0h	6h vs 0h	12h vs 0h	24h vs 0h	48h vs 0h
Q6P7S6	Clusterin	Clu	1.65635	2.13085	2.25143	2.25384	4.48559
Q6IUU3	Sulfhydryl oxidase 1	Qsox1	2.2435	2.5434	7.33995	67.9678	69.4184
P06761	78 kDa glucose-regulated protein	Hspa5	3.51333	3.98333	8.29497	16.4628	17.1737
O88767	Protein deglycase DJ-1	Park7	1.60805	1.9413	1.94415	5.54969	3.93223
A0A0H2UHI5	Serine protease inhibitor A3N	Serpina3n	1.81818	6.72029	17.1457	15.1268	7.00238
Q68FY4	Vitamin D-binding protein	Gc	2.43625	5.94573	8.19258	7.98354	2.69922
P09495	Tropomyosin alpha-4 chain	Tpm4	2.63911	5.6047	5.69177	3.29606	2.77639
G3V7K3	Ceruloplasmin	Cp	2.6779	6.43622	9.38963	3.90323	3.05818
C0JPT7		Flna	2.71177	3.0117	4.53667	5.81128	4.01071
Q6P734	Plasma protease C1 inhibitor	Serping1	3.41387	9.00529	20.8333	6.63839	2.58365
P20762	Ig gamma-2C chain C region		4.24113	12.1457	15.1887	6.33639	2.1147
P02767	Transthyretin	Ttr	5.36393	11.971	12.734	5.65858	2.80868
A0A0G2K135	Complement factor I	Cfi	5.48274	17.4809	23.0213	5.20403	3.41631
Q91YB6		Cfh	5.64417	20.3592	25.9866	11.5573	6.47213
Q5M8A0		Kng2	5.97637	22.8727	27.2023	7.80753	3.12829
A0A0G2JSZ2	Seminal vesicle secretory protein 4	Svs4	6.22038	62.055	244.128	2187.28	737.741
Q62714	Neutrophil antibiotic peptide NP-4	Np4	7.28047	13.9571	12.441	4.08499	2.81135
D3ZBS2	Inter-alpha-trypsin inhibitor heavy chain H3	Itih3	7.61336	46.7536	57.6499	12.1909	7.97188
M0RBJ7	Complement C3	C3	9.19933	24.3708	33.2156	9.34727	4.19869
D3ZFH5		Itih2	10.1564	50.9929	88.613	16.8367	6.06674
Q62920	PDZ and LIM domain protein 5	Pdlim5	11.0981	13.1481	15.2805	5.21079	3.71721
A9CME3	C4b-binding protein alpha chain	C4bpa	12.0856	136.424	162.582	16.1955	3.95153
P14480	Fibrinogen beta chain	Fgb	22.2177	84.0233	141.723	48.5529	33.2307
P02651	Apolipoprotein A-IV	Apoa4	26.8051	100.853	161.59	18.9125	4.73998
Q5EBC0		Itih4	27.3548	141.999	196.674	68.4736	31.6288
Q7TQ70	Fibrinogen alpha chain	Fga	48.6324	264.421	323.243	167.234	74.3858
P04639	Apolipoprotein A-I	Apoa1	53.5524	268.736	476.149	101.282	57.0629
P02680	Fibrinogen gamma chain	Fgg	74.4146	241.985	300.794	105.599	74.0719
Q5BKC4	Complement component C9	C9	1.32812	3.45251	5.33837	4.82616	2.52481
P83121	Urinary protein 3	Rup-3	0.0864088	0.0827647	0.0507582	0.0214796	0.041856
F1M7B3			0.105507	0.0829356	0.0830348	0.0502926	0.189928
A0A0G2JV42			0.124317	0.160904	0.0767863	0.0284502	0.104404
D3ZSL2		Abracl	0.13012	0.0796998	0.137263	0.170935	0.321264
A2NB82			0.209655	0.216826	0.126304	0.104369	0.223732
Q7TP46	Follistatin-related protein 1	Fstl1	0.214259	0.206545	0.153632	0.144484	0.154304
Q5WN11		Rnase2	0.219831	0.188889	0.172195	0.0673162	0.246722
D3ZEV8		Susd2	0.233589	0.0979389	0.0842098	0.108202	0.243114
M0RBK4			0.281026	0.186006	0.153938	0.0923561	0.118833
A0A0G2K458			0.288112	0.144294	0.0935404	0.0360959	0.117236
M0R8B5			0.303042	0.225811	0.190314	0.201911	0.241408
P50123	Glutamyl aminopeptidase	Enpep	0.31572	0.150117	0.0767776	0.0445323	0.108288
D3ZWC1		LOC100362150	0.318979	0.208033	0.143645	0.0877044	0.269429
P81828	Urinary protein 2		0.325646	0.225431	0.105852	0.0601729	0.149932
D3ZF44		LOC684499	0.366476	0.225757	0.160483	0.171577	0.292461
F1M861		Stfa2l3	0.377103	0.322575	0.307909	0.162501	0.422177
A0A0G2KB26	Matrix-remodeling-associated protein 8	Mxra8	0.390324	0.243536	0.170169	0.203456	0.408594
A0A0G2JSQ7	Kallikrein-1	Ngfg	0.403376	0.165126	0.172394	0.0738379	0.107675
A0A0G2KAJ7			0.419192	0.0818418	0.0675979	0.118782	0.213181
D3ZET1		Pvrl4	0.421389	0.185169	0.15285	0.215639	0.242254
Q64230	Meprin A subunit alpha	Mep1a	0.453692	0.241831	0.215226	0.105642	0.143052
Q66H67		Cdh16	0.457073	0.175026	0.109959	0.0391547	0.0596842
Q9R0T4	Cadherin-1	Cdh1	0.46506	0.218982	0.150441	0.144878	0.232132
A0A0G2JUY3			0.480793	0.404859	0.198834	0.156214	0.347855
Q9QX71		Napsa	0.49528	0.280513	0.182178	0.116098	0.144702
A0A1W2Q6N3		Pi16	0.504656	0.23441	0.198707	0.313742	0.335421
D3ZTX4		Mgam	0.516871	0.351291	0.271355	0.149804	0.329013
Q642B4		Clec14a	0.522204	0.269691	0.299841	0.303198	0.430423
A0A0G2JW41			0.526363	0.249995	0.245235	0.19708	0.304429
A0A0G2K5D2			0.527514	0.435197	0.35068	0.171506	0.301021
A0A0G2K6T8			0.531539	0.169035	0.179779	0.0662638	0.107066
M0R8H7		Ifnar2	0.532236	0.291939	0.264376	0.146015	0.32844
A0A0G2JTG4			0.532521	0.242551	0.197707	0.107985	0.275183
Q9JIK1	Cadherin-related family member 5	Cdhr5	0.540284	0.25299	0.134159	0.0968386	0.191961
P28826	Meprin A subunit beta	Mep1b	0.55239	0.259594	0.194659	0.0901659	0.173404
D3ZBB2		LOC100361952	0.555998	0.212478	0.187193	0.0977848	0.168601
F1LTJ5		Hspg2	0.569703	0.293517	0.254075	0.231472	0.332364
A0A0G2JSY6	Trefoil factor 3	Tff3	0.57327	0.245291	0.169757	0.0677227	0.142664
Q4KM66		LOC500183	0.576007	0.27625	0.206927	0.162653	0.203821
A0A0G2JZV7			0.578196	0.178161	0.132745	0.0715853	0.11291
M0R7M5			0.578347	0.483298	0.447241	0.111659	0.248239
A0A0H2UHR7	Filamin-C	Flnc	0.586783	0.147634	0.122615	0.163218	0.479748
P01836	Ig kappa chain C region, A allele		0.588219	0.319796	0.129611	0.0581505	0.0747155
M0R7P3			0.589355	0.229808	0.0827521	0.0251461	0.054437
M0RC23			0.594136	0.182246	0.158862	0.103174	0.144714
D3ZZ08			0.595973	0.249933	0.177864	0.118045	0.188913
F1M9Z5		Cd300le	0.603607	0.228165	0.113494	0.0735495	0.156491
A0A0G2JX36			0.612142	0.358438	0.282785	0.270831	0.330176
Q3KR76	Urokinase-type plasminogen activator	Plau	0.617823	0.232483	0.196898	0.188559	0.229999
A0A0G2K5X3			0.619419	0.213356	0.180147	0.119692	0.262945
F1LTY5		LOC100361052	0.624054	0.277135	0.248979	0.144904	0.261469
P10252	CD48 antigen	Cd48	0.624567	0.345556	0.237881	0.210099	0.255756
A0A0G2K0N6			0.65123	0.196924	0.180971	0.202256	0.346606
Q63257	Interleukin-4 receptor subunit alpha	Il4r	0.652967	0.348266	0.255661	0.264956	0.463918
D3ZFP5		LOC691352	0.656221	0.223328	0.120924	0.122309	0.192949
M0RBP7			0.656318	0.192444	0.138748	0.0730983	0.108645
Q31257		RT1.A1(f)	0.662212	0.531021	0.336733	0.257594	0.320267
M0R3V4		LOC501282	0.665178	0.46543	0.362422	0.212853	0.292107
P38918	Aflatoxin B1 aldehyde reductase member 3	Akr7a3	0.674057	0.55878	0.322704	0.278856	0.480773
F1LVL2		Icoslg	0.675606	0.285742	0.216243	0.131541	0.26327
M0R8G6			0.703538	0.255616	0.116669	0.167398	0.196768
A0A142BM04			0.708122	0.355494	0.243253	0.147164	0.285183
P97546	Neuroplastin	Nptn	0.75759	0.307856	0.280325	0.416456	0.502258
A0A0G2K7P6			0.799554	0.395636	0.309511	0.171686	0.356217
P81827	Urinary protein 1		0.807789	0.279242	0.13061	0.062748	0.129004
Q6P6Q5	Amyloid beta A4 protein	App	0.809334	0.269167	0.238668	0.28932	0.391543
F1LTN6	Ig kappa chain C region, B allele		0.937563	0.300057	0.220537	0.153202	0.280349
Q78EE7		Ly6c	0.946106	0.410666	0.206085	0.18694	0.222668
O70513	Galectin-3-binding protein	Lgals3bp	0.947876	0.499663	0.299322	0.30772	0.352139
Q9R131		R5	0.9818	0.340122	0.202191	0.114878	0.189113
Q62867	Gamma-glutamyl hydrolase	Ggh	0.991817	0.445442	0.34742	0.244757	0.459169
P15684	Aminopeptidase N	Anpep	0.99331	0.422227	0.355927	0.275922	0.329302
Q63213		Obp3	0.144724	0.1017	0.0565783	0.0237708	0.0243953
A0A0G2K2H0	Receptor protein-tyrosine kinase	Axl	0.169184	0.0752171	0.0599894	0.0195499	0.0337879
A0A0G2JZN1			0.412026	0.217576	0.16239	0.0678938	0.0824939
G3V8H1	Glandular kallikrein-7, submandibular/renal	Klk1	0.455063	0.328049	0.21248	0.146741	0.144286
Q5I0L0	Alpha-amylase	Amy1a	0.520878	0.11294	0.0569958	0.0356675	0.0426503
A0A0G2K4K2			0.526587	0.266097	0.169336	0.0718807	0.0866774
D3ZIF6		LOC100360095	0.528078	0.328632	0.1085	0.09218	0.00811708
Q9JJI4		RGD1566134	0.539789	0.379801	0.215721	0.197942	0.106771
A0A0G2K4W9			0.548522	0.233952	0.229364	0.234668	0.218536
Q63274		Klk1c4	0.564742	0.188305	0.125048	0.0276203	0.0396676
P21704	Deoxyribonuclease-1	Dnase1	0.575499	0.326419	0.328918	0.19725	0.136375
D3ZMS7			0.576605	0.25768	0.222681	0.188906	0.179963
Q5I0H8		Pglyrp2	0.595365	0.5116	0.358598	0.17331	0.0546483
A0A0G2K9Z5			0.804714	0.41214	0.232173	0.211395	0.19537
Q63467	Trefoil factor 1	Tff1	0.81201	0.386661	0.206515	0.0849471	0.0939119
D3ZF96		Ly6d	0.829183	0.518205	0.211382	0.166491	0.148819
Q63691	Monocyte differentiation antigen CD14	Cd14	0.756063	2.1399	2.76391	10.0129	17.9718
P01015	Angiotensinogen	Agt	0.931305	2.46555	10.0328	23.9439	7.07709
P20767	Ig lambda-2 chain C region		1.0154	0.503891	0.414172	0.313148	0.32435
A0A1K0FUB2	Myoglobin	Mb	1.10441	0.800857	0.728822	0.315572	0.231787
Q6P6T8		Egf	1.11363	0.43024	0.288968	0.10934	0.180635
D4AAK5		Ripk4	1.11476	0.282332	0.174085	0.136417	0.0996547
D4ADL1			0.0143263	0.0266665	0.0781497	0.00904366	0.0327242
Q63025		LOC298116	0.0377908	0.0773145	0.0546661	0.0273276	0.0224551
F1M0B7		LOC100361705	0.0427065	0.0523126	0.0580723	0.0118306	0.0489139
D3ZAB3			0.0467325	0.0791705	0.131419	0.0567873	0.11099
P01681	Ig kappa chain V region S211		0.0538086	0.103584	0.230414	0.0648724	0.166526
D3ZPL2			0.0545379	0.0966575	0.250514	0.113048	0.204698
A0A0G2JSP1			0.0812927	0.219264	0.248864	0.0727787	0.330238
G3V8V1		Grn	0.0870799	0.0848874	0.236555	0.0684643	0.221099
F1M7I8		RGD1565617	0.121122	0.134049	0.180339	0.0438276	0.118049
A1EC91	WAP four-disulfide core domain protein 18	Wfdc18	0.130595	0.192351	0.142442	0.401244	0.462853
Q9ESS6	Basal cell adhesion molecule	Bcam	0.145611	0.138851	0.168327	0.0722076	0.118223
P61972	Nuclear transport factor 2	Nutf2	0.155061	0.139024	0.339987	0.162847	0.215601
P22057	Prostaglandin-H2 D-isomerase	Ptgds	0.158902	0.124534	0.168276	0.224503	0.251108
Q9WUC4	Copper transport protein ATOX1	Atox1	0.162997	0.0843632	0.123259	0.0704394	0.0661234
M0RD98			0.169769	0.045097	0.0696438	0.0213139	0.0741601
Q63083	Nucleobindin-1	Nucb1	0.17339	0.280804	0.200033	0.0786779	0.172904
D3ZQR5			0.179913	0.212974	0.490312	0.060172	0.135644
Q6P500		Cxadrl1	0.1865	0.222331	0.157713	0.322272	0.764977
P42854	Regenerating islet-derived protein 3-gamma	Reg3g	0.188513	0.182797	0.543289	1.39377	1.63031
G3V812	Prolactin-inducible protein homolog	Pip	0.191963	0.0628292	0.0491432	0.0612102	0.0439752
G3V7H2	Multiple inositol polyphosphate phosphatase 1	Minpp1	0.245616	0.365127	0.308289	0.332162	0.404285
B2RZ27		Sh3bgrl3	0.249714	0.225515	0.290791	0.225087	0.272894
D3ZZR3	Cathepsin S	Ctss	0.279428	0.188218	0.364566	0.638377	0.402848
A0A0G2K7I1			0.293681	0.10945	0.136328	0.0410376	0.111382
A0A0G2KA71		Pvrl2	0.302649	0.252151	0.207462	0.340031	0.28629
F1M5L5			0.308933	0.210695	0.241883	0.0688315	0.202328
P29534	Vascular cell adhesion protein 1	Vcam1	0.321843	0.126529	0.349474	0.226995	0.24246
A7LNF8		RT1.A	0.329016	0.222067	0.273785	0.178806	0.236642
M0RAV0			0.34887	0.150746	0.207494	0.146491	0.237722
D3ZP47		Phpt1	0.369776	0.231319	0.323277	0.173016	0.157213
D3ZAE6		Vasn	0.37151	0.565936	0.69439	0.288228	0.401983
G3V8K8		Proz	0.374285	0.39801	0.331315	0.058295	0.133318
E9PSU8			0.379663	0.22704	0.408531	0.0554869	0.187649
F1M3Y4		RGD1564184	0.382063	0.138468	0.156512	0.0674578	0.122373
A0A0G2KA90			0.383157	0.224787	0.717943	0.484621	0.406145
Q8R490		Cdh13	0.390605	0.243396	0.39137	0.320267	0.356555
Q5I0D7	Xaa-Pro dipeptidase	Pepd	0.410003	0.208575	0.18908	0.20732	0.141478
B6ID08	Metallothionein	Mt2A	0.428159	0.329967	0.588093	3.2132	3.36081
Q499V5	Prostatic steroid-binding protein C2	Psbpc2	0.430841	0.8958	0.69804	2.69962	4.50024
F1M663			0.439941	0.237697	0.614878	0.0533569	0.225508
B0BNG3		Lman2	0.440307	0.235541	0.40087	0.219983	0.293414
A0A0H2UHR6	Coagulation factor X	F10	0.445283	0.302471	0.50936	0.290029	0.377445
D3ZEP5			0.448654	0.222143	0.259423	0.115875	0.150114
F1LYF1			0.452716	0.354778	0.190095	0.400005	0.285358
Q6AXR3		Gfra3	0.455027	0.205187	0.227818	0.148529	0.120527
D4A4S5		Folr2	0.462292	0.160627	0.176813	0.151239	0.201335
M0R816			0.464567	0.171538	0.393096	0.20023	0.30083
F1LYX9		Dsg2	0.491976	0.222319	0.331697	0.439694	0.609821
Q9QZ62		Ifngr1	0.49255	0.254838	0.24123	0.240436	0.570252
B5DEN5		Eef1b2	0.493792	0.91511	0.57965	1.04984	1.75464
O54861	Sortilin	Sort1	0.504823	0.432844	0.168818	0.427968	0.738338
Q68FP1	Gelsolin	Gsn	0.507208	0.30969	0.347105	0.413414	0.389253
Q08420	Extracellular superoxide dismutase [Cu-Zn]	Sod3	0.514231	0.360689	0.457848	0.485983	0.66779
P07151	Beta-2-microglobulin	B2m	0.523637	0.45665	1.05777	2.90654	2.35926
A0N4E8		LOC680329	0.529314	0.290161	0.32032	0.127553	0.202868
A0A0G2K3I3		Dsc2	0.540015	0.236865	0.297758	0.344684	0.542754
G3V833	Frizzled-1	Fzd1	0.548295	0.301911	0.193159	0.305459	0.741303
Q9JHY1	Junctional adhesion molecule A	F11r	0.594348	0.204265	0.28378	0.124989	0.19044
P32038	Complement factor D	Cfd	0.601932	0.300543	0.525041	0.51509	0.52945
P97584	Prostaglandin reductase 1	Ptgr1	0.634634	0.927216	0.29781	1.44427	1.59117
P27274	CD59 glycoprotein	Cd59	0.643588	0.372421	0.467046	0.323699	0.373629
M0RAB8			0.645496	0.497282	0.751094	0.191089	0.297917
P05544	Serine protease inhibitor A3L	Serpina3l	0.653406	0.931304	1.61636	0.43283	0.23088
P05545	Serine protease inhibitor A3K	Serpina3k	0.658417	0.918498	1.7002	0.318421	0.115162
Q5PPG2	Legumain	Lgmn	0.659812	0.16744	0.283347	0.210197	0.500544
Q498R7	UPF0587 protein C1orf123 homolog		0.66516	0.370299	0.282418	0.484857	0.318176
Q5RJN2	Procollagen C-endopeptidase enhancer 1	Pcolce	0.680912	0.19438	0.205511	0.141255	0.408566
G3V8D5	6-phosphogluconolactonase	Pgls	0.689399	0.504068	0.657531	0.620631	0.47987
A0A0G2JWX0			0.697354	0.196986	0.298097	0.0926023	0.180516
F1LST1	Fibronectin	Fn1	0.699012	1.58751	2.13777	1.25614	0.859317
Q8CHN5		Npc2	0.704084	0.246085	0.215608	0.348252	0.559642
Q8VHC1		Cst6	0.710279	0.72953	1.00502	3.38832	3.03384
P31211	Corticosteroid-binding globulin	Serpina6	0.711573	1.0187	1.08301	0.250191	0.0732433
D3ZCH6		Rnaset2	0.715544	0.901253	0.742165	1.94647	2.27942
P14841	Cystatin-C	Cst3	0.715763	0.465905	0.479213	1.13608	1.20599
P11030	Acyl-CoA-binding protein	Dbi	0.715901	0.794886	0.467358	1.43819	1.28211
Q4V885	Collectin-12	Colec12	0.72724	0.429348	0.503968	0.654424	0.595549
A0A0G2K2L1	Podocalyxin	Podxl	0.733691	0.404106	0.421804	0.126644	0.16922
Q6AXN2	EGF-containing fibulin-like extracellular matrix protein 1	Efemp1	0.741437	0.186823	0.20949	0.506956	0.97187
Q01460	Di-N-acetylchitobiase	Ctbs	0.750963	0.176582	0.25252	0.201325	0.336381
F1M7F7	Complement component C6	C6	0.755987	1.98243	5.7659	0.561767	0.487557
F1LM54	Fibroblast growth factor receptor	Fgfr1	0.75665	0.508025	0.806075	1.60963	1.88558
Q9Z0L9		Cd55	0.764451	0.73538	0.660661	1.98867	3.9695
Q9JL02		Folr1	0.770079	0.57792	0.265262	0.366141	0.64039
F1LZH0		LOC100912707	0.774305	0.298643	0.310606	0.250322	0.40521
A0A0G2JZS9			0.777914	0.789841	0.694816	0.415297	0.441322
D3Z9U8		RGD1562234	0.778865	0.402716	0.629006	2.58389	5.03822
F1M1R0			0.779808	0.223593	0.23129	0.108822	0.256486
G3V647	Pyridoxal kinase	Pdxk	0.788306	0.358035	0.173601	0.36009	0.920544
H6X338	Serum amyloid P-component	sap	0.793114	0.399249	0.558548	0.411475	0.454067
Q8CHN3	WAP four-disulfide core domain protein 2	Wfdc2	0.794468	0.410921	0.293992	0.543093	0.633909
F1LM84		Nid1	0.803424	0.276858	0.237314	0.379925	0.353959
F1MA37	Prostasin	Prss8	0.826305	0.246047	0.162622	0.304211	0.264485
P80067	Dipeptidyl peptidase 1	Ctsc	0.831756	0.207439	0.312675	0.15023	0.133369
A0A0H2UHF8	Alpha-1-acid glycoprotein	Orm1	0.87952	0.851967	2.97787	5.80325	10.6437
Q3KR94		Vtn	0.897678	1.71524	1.49975	0.690852	0.547989
P22283	Cystatin-related protein 2	Crp2	0.918904	1.35375	0.769179	2.71662	4.91438
Q7TSL4		Prom1	0.921939	1.86345	0.533328	2.06491	3.83965
Q64240	Protein AMBP	Ambp	0.922913	0.494525	0.506405	0.61299	0.722682
Q63041	Alpha-1-macroglobulin	A1m	0.931306	2.18149	2.86975	0.555244	0.310212
Q5M7T5		Serpinc1	0.93718	1.25911	1.89017	0.677314	0.577017
Q5FVR0	T-cell immunoglobulin and mucin domain-containing protein 2	Timd2	0.937653	0.391962	0.446842	0.269975	0.645845
Q5VLR6		LOC366772	0.938895	0.571217	0.564264	0.644694	1.32448
Q6GMN2	Brain-specific angiogenesis inhibitor 1-associated protein 2	Baiap2	0.947046	0.589419	0.717003	2.32798	8.00621
P24090	Alpha-2-HS-glycoprotein	Ahsg	0.95501	2.35204	2.73723	1.20002	0.872027
Q6PAH0	Apolipoprotein E	Apoe	0.977874	2.44317	4.58767	0.829257	0.359995
G3V9M0		LOC296235	0.981586	0.604813	0.523605	2.44646	2.12278
P10959	Carboxylesterase 1C	Ces1c	0.991322	1.61595	2.25677	1.00429	0.377255
P80202	Activin receptor type-1B	Acvr1b	0.993364	0.377815	0.458433	0.255239	0.372227
Q01177	Plasminogen	Plg	1.01878	1.20527	1.53814	0.710545	0.409452
Q63942	GTP-binding protein Rab-3D	Rab3d	1.10137	0.979208	0.99659	0.985396	5.1814
A0A0H2UHM3	Haptoglobin	Hp	1.10263	2.33247	1.80645	0.494329	0.830992
Q569B3		Igh-6	1.11129	3.18104	4.30637	1.17203	0.533437
A0A0G2JTU6	Prostatic spermine-binding protein	Sbp	1.11384	0.946831	0.850516	2.61595	4.85793
A0A0G2K1S6	NADP-dependent malic enzyme	Me1	1.1186	2.16292	1.14993	3.83072	5.72547
A0A0G2K5U5	Polymeric immunoglobulin receptor	Pigr	1.12047	0.693506	0.629775	1.61178	2.27392
D4A183		Vnn3	1.14105	3.9052	2.46283	7.49273	6.96588
P30120	Metalloproteinase inhibitor 1	Timp1	1.14255	2.42554	2.12526	6.77227	11.5384
A0A0G2JY31	Alpha-1-antiproteinase	Serpina1	1.14345	2.36609	4.01662	1.82184	1.36133
A0A0G2K9X1	Secreted phosphoprotein 24	Spp2	1.15061	0.407123	0.515701	0.940569	2.04258
I2FHN3	Cathepsin L1	CatL	1.15311	1.0366	0.626049	1.77871	2.05095
Q5VLR5		Erp44	1.17743	0.795483	0.792809	2.99641	3.36667
G3V9R9	Afamin	Afm	1.18098	2.13331	2.21774	0.699094	0.286379
D3ZD19		Lyve1	1.19414	0.580817	0.502566	0.488727	0.431546
Q4FZV0	Beta-mannosidase	Manba	1.20038	0.663351	0.610384	0.762808	1.66624
Q63654	Ubiquitin-60S ribosomal protein L40	Ubb	1.21489	1.05013	0.628819	1.76644	1.47636
Q6MG79	Complement C4	C4a	1.23744	1.90163	2.38923	0.850545	1.02462
Q99MH3	Hepcidin	Hamp	1.24922	2.43907	1.29838	0.525189	0.316018
Q64057	Alpha-aminoadipic semialdehyde dehydrogenase	Aldh7a1	1.25543	1.13652	0.936745	1.28381	3.50744
Q66HT1	Fructose-bisphosphate aldolase	Aldob	1.25813	0.389733	0.346424	0.228514	0.576382
Z4YNX7		P22k15	1.26023	1.36755	0.722606	1.97009	4.74106
Q5M7V3		LOC367586	1.27395	3.6165	5.22781	1.89004	1.26251
A0A0G2JYK0		LOC299282	1.27655	1.19604	1.46275	0.43309	0.248379
A0A0G2K9Y5	Histidine-rich glycoprotein	Hrg	1.29744	6.91641	7.62649	0.938793	0.400581
B2RZC1	Retinol-binding protein 4	Rbp4	1.30449	1.16335	1.22179	0.733999	0.355066
A0A0G2K531	Glutathione peroxidase 3	Gpx3	1.31462	1.97721	2.52183	0.681793	0.357561
Q9EQV9	Carboxypeptidase B2	Cpb2	1.32281	1.79371	2.08705	1.81492	0.72665
Q5PQU1		Kng1	1.34807	2.17967	3.63472	3.00984	3.6114
A0A0G2K9W7	Low-density lipoprotein receptor-related protein 2	Lrp2	1.35081	0.373249	0.208404	0.0319516	0.0556978
P31044	Phosphatidylethanolamine-binding protein 1	Pebp1	1.35717	0.979941	1.29235	5.07831	5.32661
Q5M9I7		Leap2	1.36917	2.45688	0.856729	0.391558	0.44881
B5DEI2		Lao1	1.37528	1.11163	0.0783385	5.61423	4.61976
Q6LDP3		Gstm1	1.37639	1.03085	0.625604	3.10097	3.54299
P0DP31		Calm2	1.38733	1.04676	0.896881	1.20499	1.63382
P20059	Hemopexin	Hpx	1.39023	2.69117	4.60922	2.61017	2.35234
D4A3D1		Ighv13-1	1.39844	2.92562	5.0662	1.02523	1.50486
A0A096P6L9		C5	1.39874	5.60706	6.26723	0.620736	0.327112
P07861	Neprilysin	Mme	1.40101	1.15255	0.785825	2.35545	4.58871
F7ET54		LOC688457	1.40434	0.418508	0.0853567	0.148945	0.457993
Q920A6	Retinoid-inducible serine carboxypeptidase	Scpep1	1.41178	0.291292	0.13318	0.113148	0.0560025
B0BNN4		Cfp	1.42122	4.34411	5.27343	1.86202	0.545888
P02770	Serum albumin	Alb	1.44866	3.37466	4.07401	1.39165	0.622614
A0A0G2JSH5			1.46411	3.80254	4.10647	2.26955	0.559802
B2GV72		Cbr3	1.46599	1.56104	1.25338	2.68205	5.74844
A0A0U1RRP9		Cfb	1.47613	2.92923	3.98941	2.30833	1.74074
P23785	Granulins	Grn	1.49496	0.585742	0.36834	0.240613	0.330028
F1M9B2		Igfbp7	1.49743	0.569085	0.371361	0.391403	0.346995
Q71KM5		Camp	1.53068	3.50887	3.4655	1.77461	0.950442
Q6AXR4	Beta-hexosaminidase subunit beta	Hexb	1.53334	0.631765	0.269496	0.579951	0.938326
Q6P7A4	Sulfated glycoprotein 1	Psap	1.53641	0.545237	0.455483	0.268727	0.396132
P20761	Ig gamma-2B chain C region	Igh-1a	1.57307	5.79483	8.56503	1.81741	0.659037
F1M9X2	Pancreatic secretory granule membrane major glycoprotein GP2	Gp2	1.59407	0.573128	0.761417	0.31281	0.664914
D4AA59	Zinc finger CCCH domain-containing protein 15	RGD1564243	1.6032	0.428458	0.279963	0.156808	0.0802039
G3V686		Retnlg	1.60738	1.21895	0.561624	0.384294	0.667784
Q6MG71	Choline transporter-like protein 4	Slc44a4	1.60958	3.09776	0.752296	4.26965	5.94947
A0A0G2K477			1.61492	6.2365	7.09329	2.21752	1.52019
F1LNU2	Cubilin	Cubn	1.62297	0.289217	0.190434	0.0745899	0.326854
D4A2F6		Nhlrc3	1.63618	0.261141	0.192053	0.316348	0.30083
Q68FT8		Serpinf2	1.66877	6.24608	8.72221	2.21395	0.741005
P02782	Prostatic steroid-binding protein C1	Psbpc1	1.67651	1.19992	1.06219	4.07825	5.74144
Q5I0M3		Cfhr1	1.70707	2.17643	3.69448	1.79783	1.12813
P27590	Uromodulin	Umod	1.71336	0.594165	0.356695	0.147597	0.372602
M0R5R0	Vitamin K-dependent protein S	Pros1	1.71436	3.55898	4.02858	3.82073	6.05415
G3V825	Deoxyribonuclease-2-beta	Dnase2b	1.73447	27.4065	15.5164	204.779	211.891
P54311	Guanine nucleotide-binding protein G(I)/G(S)/G(T) subunit beta-1	Gnb1	1.76553	0.713104	0.34883	0.893624	1.72707
A0A0G2JSK1			1.78911	1.97109	1.85023	0.505686	0.273183
Q99J86	Attractin	Atrn	1.8002	0.686376	0.562325	0.351937	0.315751
P08932	T-kininogen 2	Kng1l1	1.81156	3.33082	7.20663	5.00744	6.48872
F1M3X3			1.81565	3.0266	3.98907	1.17934	2.43034
G3V843	Prothrombin	F2	1.86246	1.83763	1.922	0.838698	0.511769
Q6AYS3		Ctsa	1.88308	0.350268	0.226034	0.218944	0.199507
A0A0G2K890	Ezrin	Ezr	1.92015	0.811348	0.637832	1.20201	1.79828
Q8CJH4		Gm2a	1.96745	0.628164	0.452414	0.970061	0.434021
A0A1W2Q6E9	Moesin	Msn	1.98331	0.818745	0.393636	0.226721	0.18375
B4F7E2	Arylsulfatase B	Arsb	1.9911	0.347271	0.103361	0.116895	0.148933
Q6AYS0		Sectm1a	1.99614	0.635869	0.456397	0.232087	0.23778
F1M7X5		Dpp4	2.00856	0.613316	0.421516	0.256393	0.257346
Q63357	Unconventional myosin-Id	Myo1d	2.03384	0.651084	0.98782	1.73881	5.18034
Q80VT8		S100vp	2.03619	2.26475	1.72176	4.06138	10.4785
Q6IRS6	Fetuin-B	Fetub	2.05756	4.19518	5.09693	2.24733	0.935329
P07171	Calbindin	Calb1	2.07972	0.240263	0.225094	0.0811617	0.575025
Q6RUV5	Ras-related C3 botulinum toxin substrate 1	Rac1	2.15646	1.24839	1.25274	1.80661	2.90471
M0RD20	Calpain small subunit 1	Capns1	2.17658	1.23421	1.14264	1.3816	4.19405
G3V7D0	Neutrophil collagenase	Mmp8	2.1806	1.58004	1.29235	0.814918	0.727072
Q8CJG5	Dihydrolipoyllysine-residue succinyltransferase component of 2-oxoglutarate dehydrogenase complex, mitochondrial	Dlst	2.1909	1.22259	1.05241	0.874497	0.616782
Q5M876	N-acyl-aromatic-L-amino acid amidohydrolase (carboxylate-forming)	Acy3	2.21422	0.695112	0.274485	0.106763	0.13249
P63018	Heat shock cognate 71 kDa protein	Hspa8	2.22703	1.45867	1.10308	2.08013	2.57319
Q32KJ5		Gns	2.26658	0.936496	0.553222	0.368778	0.355132
A0A0G2K8H6	Pro-cathepsin H	Ctsh	2.30278	0.868461	0.591159	0.833785	0.728336
Q6IRK9	Carboxypeptidase Q	Cpq	2.30838	0.615245	0.547998	0.348551	0.221561
F1LVW5		Relt	2.32288	0.623069	0.47655	0.916991	1.37424
P04797	Glyceraldehyde-3-phosphate dehydrogenase	Gapdh	2.36444	1.51331	1.33014	1.48135	3.22607
P02625	Parvalbumin alpha	Pvalb	2.39346	1.09128	0.864588	0.313491	0.168621
P50399	Rab GDP dissociation inhibitor beta	Gdi2	2.40476	1.08958	1.28953	2.40307	3.20948
M0R4C5			2.42026	0.506864	0.294184	0.325609	0.502988
P26772	10 kDa heat shock protein, mitochondrial	Hspe1	2.44694	1.40137	0.548946	1.70459	3.88987
Q45QN0	Guanine nucleotide-binding protein G(i) subunit alpha-1	Gnai2	2.45029	1.02511	1.13015	1.24176	3.44079
P12346	Serotransferrin	Tf	2.60227	6.08466	7.71289	3.21335	1.65708
Q5I0M1	Beta-2-glycoprotein 1	Apoh	2.60485	5.2584	6.0865	1.9384	0.988279
P08289	Alkaline phosphatase, tissue-nonspecific isozyme	Alpl	2.67765	3.4299	1.89445	13.2287	20.7828
P85968	6-phosphogluconate dehydrogenase, decarboxylating	Pgd	2.68278	1.87072	1.6368	3.0148	3.58369
Q642E6	Tripeptidyl-peptidase 1	Tpp1	2.68504	1.17309	0.817911	0.560264	0.726927
F1LPK7	Plastin-3	Pls3	2.70691	3.03435	1.61395	4.18303	4.4349
Q64319	Neutral and basic amino acid transport protein rBAT	Slc3a1	2.71918	0.925898	0.859881	0.344698	0.284119
Q6MG61	Chloride intracellular channel protein 1	Clic1	2.7357	0.981601	0.834892	0.828283	1.39201
Q5FVS2	Plasma kallikrein	Klkb1	2.76268	6.99813	14.6342	0.791754	0.173734
D3ZUM4	Beta-galactosidase	Glb1	2.78046	0.78961	0.461148	0.675876	1.06372
Q6P6V0	Glucose-6-phosphate isomerase	Gpi	2.80278	3.21038	1.74128	4.3366	6.12137
A0A0G2JSS8	Peroxiredoxin-5, mitochondrial	Prdx5	2.82649	2.55038	3.59903	8.92743	5.70627
G3V7C6	Tubulin beta-4B chain	Tubb4b	2.88087	1.83876	1.2991	1.80469	5.00162
M0R3X6	Carbonyl reductase [NADPH] 1	Cbr1	2.93621	1.60714	1.30619	2.93533	14.546
P0DMW1	Heat shock 70 kDa protein 1B	Hspa1a	2.96599	2.31109	1.41079	3.15154	3.91052
Q6P767	Pituitary tumor-transforming gene 1 protein-interacting protein	Pttg1ip	2.97158	1.06513	0.78445	0.453143	0.6216
F1LR92	Serine protease inhibitor A3M	Serpina3m	2.98214	11.1014	13.51	1.69296	1.14971
Q9EPB1	Dipeptidyl peptidase 2	Dpp7	3.04185	0.397949	0.168322	0.180046	0.180724
A0A0G2K896		RGD1310507	3.05603	6.55778	8.03269	7.10541	9.53675
P04785	Protein disulfide-isomerase	P4hb	3.06378	1.38617	2.77262	7.11269	5.27543
P34058	Heat shock protein HSP 90-beta	Hsp90ab1	3.14907	2.66358	2.05674	3.31563	5.4177
A0A0G2K7X7			3.15904	5.03823	5.76246	1.64103	1.71157
Q63015		Csap1	3.1726	1.05185	0.468214	0.339479	0.507879
G3V8C4	Chloride intracellular channel protein	Clic4	3.25883	0.851625	0.593562	0.778473	1.29057
P07314	Gamma-glutamyltranspeptidase 1	Ggt1	3.28865	1.37721	1.04237	0.542295	0.655128
P97571	Calpain-1 catalytic subunit	Capn1	3.37452	3.4564	2.54749	3.75808	9.92189
P13832	Myosin regulatory light chain RLC-A	Rlc-a	3.45887	2.5601	1.7727	2.22024	3.37003
P10111	Peptidyl-prolyl cis-trans isomerase A	Ppia	3.4859	1.77431	1.39344	4.15538	4.56772
Q3MIE4	Synaptic vesicle membrane protein VAT-1 homolog	Vat1	3.62466	2.17719	1.44923	4.4672	5.16357
Q03626	Murinoglobulin-1	Mug1	3.74916	14.1163	18.406	3.73059	1.31869
Q5XI77	Annexin	Anxa11	3.77733	1.94229	0.675502	0.807143	1.70993
P14046	Alpha-1-inhibitor 3	A1i3	3.81802	12.3886	14.9515	3.24531	0.979551
P61589	Transforming protein RhoA	Rhoa	3.83747	1.46701	0.963507	1.93979	2.93722
A0A0G2JV81	ADP-ribosylation factor 1	Arf1	4.02966	1.38374	2.15296	2.45552	4.67462
P46462	Transitional endoplasmic reticulum ATPase	Vcp	4.12	3.13599	3.12365	4.17317	8.93041
Q8CFN2	Cell division control protein 42 homolog	Cdc42	4.37679	1.31149	2.62265	2.88687	4.77597
Q6AYZ1	Tubulin alpha-1C chain	Tuba1c	4.41533	2.99811	1.60728	3.10068	7.72463
Q9JJ19	Na(+)/H(+) exchange regulatory cofactor NHE-RF1	Slc9a3r1	4.45242	1.81015	0.904905	1.51782	1.67956
Q4G075	Leukocyte elastase inhibitor A	Serpinb1a	4.57879	2.93075	3.40253	10.2654	9.3245
P19468	Glutamate--cysteine ligase catalytic subunit	Gclc	4.77888	1.73074	1.35643	0.631328	0.849728
P63312	Thymosin beta-10	Tmsb10	5.27325	3.46751	2.05955	4.46475	2.84971
Q9JJ40	Na(+)/H(+) exchange regulatory cofactor NHE-RF3	Pdzk1	5.33328	0.988757	0.566517	0.1781	0.381509
A0A0H2UI19	Coagulation factor XII	F12	6.23749	26.7816	26.3739	3.94675	1.10118
Q5M8C3		Serpina4	8.94441	77.9204	128.468	3.95922	1.21772
Q642D2	Lysosomal acid phosphatase	Acp2	9.08852	1.79607	0.507376	0.398624	0.332221
A0A0G2JSM3	PDZ and LIM domain protein 3	Pdlim3	19.5902	17.4952	14.2826	5.48512	1.65355
A0A0G2K1L8			41.8643	10.0026	3.23264	6.24086	9.96726
