# Supplementary material for: Analysis of Spatiotemporal Urine Protein Dynamics to Identify New Biomarkers for Sepsis-Induced Acute Kidney Injury
Source: Front Physiol. 2020 Mar 3;11:139. doi: 10.3389/fphys.2020.00139 (PMC7063463; doi:10.3389/fphys.2020.00139)
Supplement: TABLE S3 — The continuous changing protein in the urine after sepsis-induced AKI. P < 0.05. [file Table_3.XLSX]

## Sheet: differential expressed protein 
protein ID	Protein names	Gene names	3h vs 0h	6h vs 0h	12h vs 0h	24h vs 0h	48h vs 0h
Q6P7S6	Clusterin	Clu	1.65635	2.13085	2.25143	2.25384	4.48559
Q6IUU3	Sulfhydryl oxidase 1	Qsox1	2.2435	2.5434	7.33995	67.9678	69.4184
P06761	78 kDa glucose-regulated protein	Hspa5	3.51333	3.98333	8.29497	16.4628	17.1737
O88767	Protein deglycase DJ-1	Park7	1.60805	1.9413	1.94415	5.54969	3.93223
A0A0H2UHI5	Serine protease inhibitor A3N	Serpina3n	1.81818	6.72029	17.1457	15.1268	7.00238
Q68FY4	Vitamin D-binding protein	Gc	2.43625	5.94573	8.19258	7.98354	2.69922
P09495	Tropomyosin alpha-4 chain	Tpm4	2.63911	5.6047	5.69177	3.29606	2.77639
G3V7K3	Ceruloplasmin	Cp	2.6779	6.43622	9.38963	3.90323	3.05818
C0JPT7		Flna	2.71177	3.0117	4.53667	5.81128	4.01071
Q6P734	Plasma protease C1 inhibitor	Serping1	3.41387	9.00529	20.8333	6.63839	2.58365
P20762	Ig gamma-2C chain C region		4.24113	12.1457	15.1887	6.33639	2.1147
P02767	Transthyretin	Ttr	5.36393	11.971	12.734	5.65858	2.80868
A0A0G2K135	Complement factor I	Cfi	5.48274	17.4809	23.0213	5.20403	3.41631
Q91YB6		Cfh	5.64417	20.3592	25.9866	11.5573	6.47213
Q5M8A0		Kng2	5.97637	22.8727	27.2023	7.80753	3.12829
A0A0G2JSZ2	Seminal vesicle secretory protein 4	Svs4	6.22038	62.055	244.128	2187.28	737.741
Q62714	Neutrophil antibiotic peptide NP-4	Np4	7.28047	13.9571	12.441	4.08499	2.81135
D3ZBS2	Inter-alpha-trypsin inhibitor heavy chain H3	Itih3	7.61336	46.7536	57.6499	12.1909	7.97188
M0RBJ7	Complement C3	C3	9.19933	24.3708	33.2156	9.34727	4.19869
D3ZFH5		Itih2	10.1564	50.9929	88.613	16.8367	6.06674
Q62920	PDZ and LIM domain protein 5	Pdlim5	11.0981	13.1481	15.2805	5.21079	3.71721
A9CME3	C4b-binding protein alpha chain	C4bpa	12.0856	136.424	162.582	16.1955	3.95153
P14480	Fibrinogen beta chain	Fgb	22.2177	84.0233	141.723	48.5529	33.2307
P02651	Apolipoprotein A-IV	Apoa4	26.8051	100.853	161.59	18.9125	4.73998
Q5EBC0		Itih4	27.3548	141.999	196.674	68.4736	31.6288
Q7TQ70	Fibrinogen alpha chain	Fga	48.6324	264.421	323.243	167.234	74.3858
P04639	Apolipoprotein A-I	Apoa1	53.5524	268.736	476.149	101.282	57.0629
P02680	Fibrinogen gamma chain	Fgg	74.4146	241.985	300.794	105.599	74.0719
P83121	Urinary protein 3	Rup-3	0.0864088	0.0827647	0.0507582	0.0214796	0.041856
F1M7B3			0.105507	0.0829356	0.0830348	0.0502926	0.189928
A0A0G2JV42			0.124317	0.160904	0.0767863	0.0284502	0.104404
D3ZSL2		Abracl	0.13012	0.0796998	0.137263	0.170935	0.321264
A2NB82			0.209655	0.216826	0.126304	0.104369	0.223732
Q7TP46	Follistatin-related protein 1	Fstl1	0.214259	0.206545	0.153632	0.144484	0.154304
Q5WN11		Rnase2	0.219831	0.188889	0.172195	0.0673162	0.246722
D3ZEV8		Susd2	0.233589	0.0979389	0.0842098	0.108202	0.243114
M0RBK4			0.281026	0.186006	0.153938	0.0923561	0.118833
A0A0G2K458			0.288112	0.144294	0.0935404	0.0360959	0.117236
M0R8B5			0.303042	0.225811	0.190314	0.201911	0.241408
P50123	Glutamyl aminopeptidase	Enpep	0.31572	0.150117	0.0767776	0.0445323	0.108288
D3ZWC1		LOC100362150	0.318979	0.208033	0.143645	0.0877044	0.269429
P81828	Urinary protein 2		0.325646	0.225431	0.105852	0.0601729	0.149932
D3ZF44		LOC684499	0.366476	0.225757	0.160483	0.171577	0.292461
F1M861		Stfa2l3	0.377103	0.322575	0.307909	0.162501	0.422177
A0A0G2KB26	Matrix-remodeling-associated protein 8	Mxra8	0.390324	0.243536	0.170169	0.203456	0.408594
A0A0G2JSQ7	Kallikrein-1	Ngfg	0.403376	0.165126	0.172394	0.0738379	0.107675
Q5I0H8		Pglyrp2	0.419192	0.0818418	0.0675979	0.118782	0.213181
D3ZET1		Pvrl4	0.421389	0.185169	0.15285	0.215639	0.242254
Q64230	Meprin A subunit alpha	Mep1a	0.453692	0.241831	0.215226	0.105642	0.143052
Q66H67		Cdh16	0.457073	0.175026	0.109959	0.0391547	0.0596842
Q9R0T4	Cadherin-1	Cdh1	0.46506	0.218982	0.150441	0.144878	0.232132
A0A0G2JUY3			0.480793	0.404859	0.198834	0.156214	0.347855
Q9QX71		Napsa	0.49528	0.280513	0.182178	0.116098	0.144702
Q63213		Obp3	0.144724	0.1017	0.0565783	0.0237708	0.0243953
A0A0G2K2H0	Receptor protein-tyrosine kinase	Axl	0.169184	0.0752171	0.0599894	0.0195499	0.0337879
A0A0G2JZN1			0.412026	0.217576	0.16239	0.0678938	0.0824939
G3V8H1	Glandular kallikrein-7, submandibular/renal	Klk1	0.455063	0.328049	0.21248	0.146741	0.144286
